# Supplementary material for: Genome‐Wide Association Analyses Reveal the Genetic Basis of EMS Mutagenesis Efficiency in Rice
Source: Adv Sci (Weinh). 2025 Nov 20;13(8):e17647. doi: 10.1002/advs.202517647 (PMC12884769; doi:10.1002/advs.202517647)
Supplement: Supplementary file 2 — Supporting Table [file ADVS-13-e17647-s002.xlsx]

## Sheet: Table S1
Table S1. Phenotypes of seedling survival rate and albino rate of indica variety Yuehuangjinzhan (YHJZ) and japonica variety K9553 under different EMS treatments.
Cultivar	Replication	EMS concentration (%)	Time (h)	Survival rate (%)	Albino seedling rate (%）
YHJZ	1	0.6	15	70	5.6
YHJZ	1	0.6	20	40	8.3
YHJZ	1	0.6	25	15	11.2
YHJZ	1	1.2	15	25	9.9
YHJZ	1	1.2	20	2	NA
YHJZ	1	1.2	25	0	NA
YHJZ	1	1.8	15	3	NA
YHJZ	1	1.8	20	0	NA
YHJZ	1	1.8	25	0	NA
YHJZ	2	0.6	15	60	6.2
YHJZ	2	0.6	20	40	9.1
YHJZ	2	0.6	25	10	14.2
YHJZ	2	1.2	15	25	13.9
YHJZ	2	1.2	20	4	21.5
YHJZ	2	1.2	25	0	NA
YHJZ	2	1.8	15	5	18.9
YHJZ	2	1.8	20	0.1	NA
YHJZ	2	1.8	25	0	NA
YHJZ	1	0.6	15	65	3.7
YHJZ	1	0.6	20	35	9.2
YHJZ	1	0.6	25	10	9.3
YHJZ	1	1.2	15	12	17.7
YHJZ	1	1.2	20	1	NA
YHJZ	1	1.2	25	0.1	NA
YHJZ	1	1.8	15	1	NA
YHJZ	1	1.8	20	0	NA
YHJZ	1	1.8	25	0	NA
YHJZ	2	0.6	15	55	8.9
YHJZ	2	0.6	20	35	10.8
YHJZ	2	0.6	25	5	14.7
YHJZ	2	1.2	15	25	16.7
YHJZ	2	1.2	20	1	NA
YHJZ	2	1.2	25	0	NA
YHJZ	2	1.8	15	1	NA
YHJZ	2	1.8	20	0.2	NA
YHJZ	2	1.8	25	0	NA
K9553	1	0.6	15	65.5	3.6
K9553	1	0.6	20	15.5	7.2
K9553	1	0.6	25	2.5	9
K9553	1	1.2	15	3.5	8.4
K9553	1	1.2	20	0.7	NA
K9553	1	1.2	25	0.5	NA
K9553	1	1.8	15	0.5	NA
K9553	1	1.8	20	0.5	NA
K9553	1	1.8	25	0.5	NA
K9553	2	0.6	15	65.5	4.3
K9553	2	0.6	20	5.5	7.3
K9553	2	0.6	25	0.7	NA
K9553	2	1.2	15	4.5	12.9
K9553	2	1.2	20	0.5	NA
K9553	2	1.2	25	0.5	NA
K9553	2	1.8	15	0.9	NA
K9553	2	1.8	20	0.5	NA
K9553	2	1.8	25	0.5	NA
K9553	1	0.6	15	65.5	2.9
K9553	1	0.6	20	10.5	6.3
K9553	1	0.6	25	1.5	NA
K9553	1	1.2	15	1.5	NA
K9553	1	1.2	20	0.7	NA
K9553	1	1.2	25	0.5	NA
K9553	1	1.8	15	0.5	NA
K9553	1	1.8	20	0.5	NA
K9553	1	1.8	25	0.5	NA
K9553	2	0.6	15	55.5	5.1
K9553	2	0.6	20	8.5	7.8
K9553	2	0.6	25	0.5	NA
K9553	2	1.2	15	2.5	NA
K9553	2	1.2	20	0.5	NA
K9553	2	1.2	25	0.5	NA
K9553	2	1.8	15	0.5	NA
K9553	2	1.8	20	0.5	NA
K9553	2	1.8	25	0.5	NA

## Sheet: Table S2
Table S2. Mutation efficiency traits phenotypes of a diverse rice collection of 420 accessions.
ID	Subpopulation	Albino seedling rate (ASR)	Lesion mimic rate (LMR)	Leaf tip necrosis rate (LTNR)	All mutant type (AMT)	Normal survival rate (NSR)	Survival rate after EMS (SRAE)	Survival rate decreased (SRD)	Rc (Chr7:6068071)	Rc (Chr7:6068017)
C001	IndI	0	0	0.00884956	0.00884956	91	69	22	A	C
C004	TeJ	0.0166667	0.0166667	0	0.0333333	89	82.3333	6.66667	AACGCGAAAAGTCGG	C
C005	TrJ	0.0322581	0.016129	0	0.0483871	94	38	56	A	C
C006	IndII	0	0.00746269	0	0.00746269	93	14.3333	78.6667	A	C
C007	IndII	0.00869565	0.0521739	0	0.0608696	50	18.3333	31.6667	A	C
C008	IndII	0	0.147541	0	0.147541	92	37	55	A	C
C009	IndII	0	0.0217391	0	0.0217391	93	55.3333	37.6667	A	C
C010	TrJ	0	0.031746	0.0238095	0.0555556	85	66.6667	18.3333	A	C
C011	IndII	0.012987	0.12987	0.0519481	0.194805	94	36.3333	57.6667	A	C
C013	Aus	0	0	0	0	99	88	11	AACGCGAAAAGTCGG	A
C014	TeJ	0	0	0.0123457	0.0123457	77	70	7	A	C
C015	Aus	0	0	0.0425532	0.0425532	90	89.6667	0.333333	AACGCGAAAAGTCGG	N
C017	TeJ	0	0	0.027027	0.027027	61	37	24	A	C
C019	IndI	0	0	0.0240964	0.0240964	97	67.6667	29.3333	A	C
C020	IndI	0	0.0212766	0	0.0212766	95	67.3333	27.6667	A	C
C021	IndI	0.0117647	0	0.0117647	0.0235294	98	76.3333	21.6667	A	C
C022	IndI	NA	NA	NA	NA	94	72.6667	21.3333	A	C
C024	IndI	0	0	0.0454545	0.0454545	96	67.6667	28.3333	A	C
C025	IndII	0	0.0660377	0.0188679	0.0849057	92	53	39	A	C
C027	IndII	NA	NA	NA	NA	97	78	19	A	C
C030	IndII	0	0	0.0408163	0.0408163	95	67.6667	27.3333	A	C
C031	IndI	0	0	0.0176991	0.0176991	84	64	20	A	C
C032	TeJ	NA	NA	NA	NA	96	95.3333	0.666667	N	C
C033	IndI	0.0121951	0.0243902	0.0243902	0.0609756	87	66	21	A	C
C034	TeJ	NA	NA	NA	NA	86	51.6667	34.3333	A	C
C037	IndI	0	0	0	0	91	64.6667	26.3333	A	C
C038	IndI	0	0.0162602	0.0162602	0.0325203	91	86.3333	4.66667	A	C
C039	IndI	0	0	0	0	93	66	27	A	C
C040	IndI	0	0	0	0	98	68.6667	29.3333	A	C
C041	IndI	0	0.0133333	0.00666667	0.02	92	64	28	A	C
C042	IndI	0.0140845	0.0140845	0.028169	0.056338	91	62.3333	28.6667	A	C
C043	IndI	0	0.0172414	0.0344828	0.0517241	92	89.6667	2.33333	A	C
C044	IndII	0	0	0.0176991	0.0176991	92	62	30	A	C
C045	IndII	0	0.00934579	0.046729	0.0560748	83	51	32	A	C
C046	IndII	0.00645161	0	0.0322581	0.0387097	69	45	24	A	C
C047	IndI	0.00869565	0.00869565	0.0173913	0.0347826	90	63.3333	26.6667	A	C
C049	IndII	0	0.0897436	0.0128205	0.102564	90	85	5	A	C
C050	IndII	NA	NA	NA	NA	86	70.3333	15.6667	A	C
C052	TeJ	NA	NA	NA	NA	88	55	33	A	C
C053	IndII	0	0.114943	0	0.114943	92	65	27	A	C
C055	IndI	0	0.0625	0.015625	0.078125	92	67.3333	24.6667	A	C
C056	TeJ	0	0	0	0	90	88.6667	1.33333	A	C
C058	IndI	0	0	0.0101523	0.0101523	97	93.6667	3.33333	A	C
C060	IndI	0	0	0.0123457	0.0123457	91	70.6667	20.3333	A	C
C061	IndII	NA	NA	NA	NA	83	68.3333	14.6667	A	C
C062	IndI	0	0.0352941	0.0235294	0.0588235	99	72.3333	26.6667	A	C
C063	TeJ	NA	NA	NA	NA	92	67.3333	24.6667	A	C
C064	TeJ	NA	NA	NA	NA	65	38.6667	26.3333	A	C
C065	IndI	0	0	0	0	93	65	28	A	C
C066	IndI	0.0185185	0.0185185	0.0185185	0.0555556	91	91	0	A	C
C067	TeJ	NA	NA	NA	NA	87	59.6667	27.3333	A	C
C068	IndII	0	0	0	0	78	72.3333	5.66667	A	C
C071	TeJ	NA	NA	NA	NA	44	7.33333	36.6667	A	C
C072	IndI	0	0	0.00571429	0.00571429	95	68.3333	26.6667	A	C
C073	IndI	0	0	0.00609756	0.00609756	92	61.6667	30.3333	A	C
C074	TeJ	NA	NA	NA	NA	62	37.3333	24.6667	A	C
C076	IndI	0	0	0.00952381	0.00952381	94	64.3333	29.6667	A	C
C077	IndI	0	0	0.0177515	0.0177515	87	72.6667	14.3333	A	C
C078	IndI	0.0222222	0.0666667	0	0.0888889	83	49	34	A	C
C079	TeJ	0.103448	0	0	0.103448	84	35	49	A	C
C080	IndI	0.0141844	0	0	0.0141844	93	61.3333	31.6667	A	C
C081	IndI	0	0.00689655	0.00689655	0.0137931	94	46	48	A	C
C082	TeJ	0.0144928	0.0289855	0	0.0434783	81	60	21	A	C
C083	TeJ	0.00877193	0	0.0175439	0.0263158	94	69	25	A	C
C084	TrJ	0	0	0	0	93	79.2453	13.7547	A	C
C085	TeJ	NA	NA	NA	NA	78	64	14	A	C
C086	Aus	0	0.23741	0	0.23741	81	76.6667	4.33333	AACGCGAAAAGTCGG	C
C087	TeJ	0	0	0	0	86	61	25	A	C
C088	IndI	0	0	0.05	0.05	8	2.66667	5.33333	AACGCGAAAAGTCGG	C
C089	TeJ	NA	NA	NA	NA	69	54.3333	14.6667	A	C
C090	IndII	0.0196078	0	0	0.0196078	88	35.6667	52.3333	A	C
C091	IndI	NA	NA	NA	NA	94	70.6667	23.3333	A	C
C092	IndI	NA	NA	NA	NA	92	70	22	A	C
C093	TeJ	0.0210526	0.0105263	0	0.0315789	84	58.6047	25.3953	A	C
C094	IndI	0.0512821	0	0	0.0512821	96	88.3333	7.66667	A	C
C095	IndI	0	0.0172414	0	0.0172414	38	27	11	AACGCGAAAAGTCGG	C
C096	IndI	NA	NA	NA	NA	93	70.6667	22.3333	A	C
C097	IndI	NA	NA	NA	NA	93	65.6667	27.3333	A	C
C098	IndI	NA	NA	NA	NA	86	77.6667	8.33333	AACGCGAAAAGTCGG	C
C099	IndI	NA	NA	NA	NA	94	87	7	A	C
C100	IndI	NA	NA	NA	NA	91	91	0	AACGCGAAAAGTCGG	C
C101	TeJ	NA	NA	NA	NA	83	48.6667	34.3333	A	C
C102	IndI	NA	NA	NA	NA	89	57.6667	31.3333	A	C
C104	IndI	0	0.00714286	0	0.00714286	91	48.3333	42.6667	A	C
C106	TeJ	NA	NA	NA	NA	81	75.3333	5.66667	A	C
C107	IndI	NA	NA	NA	NA	87	85.6667	1.33333	AACGCGAAAAGTCGG	C
C108	IndI	0	0	0	0	83	57.3333	25.6667	A	C
C109	IndI	0	0	0.00819672	0.00819672	44	43.3333	0.666667	AACGCGAAAAGTCGG	C
C110	IndI	0	0	0.0357143	0.0357143	72	57.3333	14.6667	AACGCGAAAAGTCGG	C
C111	TeJ	0	0	0.025641	0.025641	90	54	36	A	C
C112	IndI	0	0	0.0192308	0.0192308	97	89	8	A	C
C113	IndI	0	0	0.027027	0.027027	93	85.3333	7.66667	A	C
C115	IndII	0.08	0	0.0133333	0.0933333	82	35.3333	46.6667	A	C
C121	IndI	0	0.02	0	0.02	87	55	32	A	C
C122	IndI	0	0.0163934	0.0163934	0.0327869	96	64.6667	31.3333	A	C
C123	TrJ	0	0	0	0	69	28	41	A	C
C124	NA	0	0	0	0	86	73.0627	12.9373	A	C
C125	IndI	0	0.0114943	0	0.0114943	79	66.3333	12.6667	AACGCGAAAAGTCGG	C
C126	TeJ	0	0	0	0	29	12.6667	16.3333	A	C
C127	IndI	0	0	0.0175439	0.0175439	96	92	4	A	C
C128	IndI	NA	NA	NA	NA	82	60	22	A	C
C129	IndI	NA	NA	NA	NA	93	66.3333	26.6667	A	C
C130	TeJ	NA	NA	NA	NA	90	72	18	A	C
C131	IndI	0.00943396	0	0	0.00943396	97	69.3333	27.6667	A	C
C132	IndI	NA	NA	NA	NA	78	46.6667	31.3333	A	C
C134	TeJ	NA	NA	NA	NA	91	73.3333	17.6667	A	C
C135	IndI	0.0116279	0	0.0116279	0.0232558	82	73	9	A	C
C136	IndI	0.0128205	0	0.0128205	0.025641	36	20.3333	15.6667	A	C
C137	TeJ	0	0	0	0	81	0	81	A	C
C138	TeJ	NA	NA	NA	NA	80	56.6667	23.3333	A	C
C139	IndI	NA	NA	NA	NA	92	65.3333	26.6667	A	C
C140	IndI	0	0	0.0125	0.0125	42	36.6667	5.33333	AACGCGAAAAGTCGG	C
C142	IndI	0	0.0655738	0.0491803	0.114754	79	78.6667	0.333333	AACGCGAAAAGTCGG	C
C143	IndI	0.0104167	0.0208333	0.0416667	0.0729167	62	46.3333	15.6667	AACGCGAAAAGTCGG	C
C144	TeJ	NA	NA	NA	NA	78	9.33333	68.6667	A	C
C145	IndI	0.0263158	0.0263158	0.0526316	0.105263	83	59.3333	23.6667	A	C
C147	IndII	0.00574713	0	0.00574713	0.0114943	85	16.8421	68.1579	A	C
C148	IndII	0	0	0	0	83	31.3333	51.6667	A	C
C150	TeJ	NA	NA	NA	NA	77	49.6667	27.3333	A	C
C151	IndI	NA	NA	NA	NA	86	66	20	A	C
C152	TeJ	NA	NA	NA	NA	47	0	47	A	C
C153	TrJ	0	0	0.0277778	0.0277778	89	15.6667	73.3333	A	C
C155	IndI	0	0	0	0	95	91.3333	3.66667	A	C
C156	IndI	0	0.0232558	0.0232558	0.0465116	93	67	26	A	C
C157	IndI	0	0.0192308	0	0.0192308	94	89	5	A	C
C158	IndI	0	0.097561	0	0.097561	79	52.3333	26.6667	A	C
C159	IndI	0.0149254	0.0149254	0.0447761	0.0746269	96	94.3333	1.66667	A	C
C160	NA	0.0392157	0	0	0.0392157	91	55	36	A	C
C161	IndI	0	0	0	0	90	85.6667	4.33333	A	C
C162	IndI	0.0172414	0	0.00862069	0.0258621	91	37.3333	53.6667	A	C
C163	IndII	0	0	0	0	96	51.6667	44.3333	A	C
C164	IndII	0.0377358	0.0188679	0	0.0566038	89	70	19	A	C
C165	IndI	0	0	0.0309278	0.0309278	88	33.3333	54.6667	A	C
C166	IndII	0	0	0	0	95	47.6667	47.3333	A	C
C167	IndI	0	0	0	0	82	57.6667	24.3333	A	C
C168	IndI	0	0	0.025641	0.025641	89	54	35	A	C
C169	IndII	0.0277778	0.0277778	0.0555556	0.111111	83	78	5	A	C
C170	IndI	0	0	0	0	94	64	30	A	C
C173	IndI	0	0	0	0	89	0	89	A	C
C174	IndII	0	0	0	0	94	71	23	A	C
C175	IndI	0.01	0	0	0.01	90	47.6667	42.3333	A	C
C176	IndI	0	0.0666667	0	0.0666667	99	93	6	A	C
C178	IndI	0	0	0.0535714	0.0535714	92	79.6667	12.3333	A	C
C179	TeJ	0	0.1	0	0.1	81	56.3333	24.6667	A	C
C180	IndI	0	0.0217391	0	0.0217391	93	83	10	A	C
C182	IndI	0	0	0.010989	0.010989	92	91.6667	0.333333	AACGCGAAAAGTCGG	C
C183	IndI	0	0.0327869	0	0.0327869	93	57.6667	35.3333	A	C
C184	IndI	0	0	0	0	95	93.3333	1.66667	AACGCGAAAAGTCGG	C
C188	TeJ	NA	NA	NA	NA	64	28.3333	35.6667	A	C
C190	IndI	0.0166667	0	0.0333333	0.05	81	71.6667	9.33333	AACGCGAAAAGTCGG	C
C191	IndI	0	0	0.0178571	0.0178571	84	77.6667	6.33333	A	C
C192	IndI	0	0.0526316	0	0.0526316	86	81.3333	4.66667	AACGCGAAAAGTCGG	C
C193	IndI	0	0.0172414	0.0172414	0.0344828	94	72	22	A	C
C194	IndI	0.0263158	0.0263158	0.0789474	0.131579	96	70.6667	25.3333	A	C
C195	TeJ	0	0.030303	0.0606061	0.0909091	89	73.3333	15.6667	A	C
C196	TeJ	NA	NA	NA	NA	67	58.6667	8.33333	A	C
C199	IndI	NA	NA	NA	NA	86	49	37	AACGCGAAAAGTCGG	C
C200	IndI	0	0	0.0361446	0.0361446	76	68.6667	7.33333	AACGCGAAAAGTCGG	C
C201	IndI	NA	NA	NA	NA	98	73	25	A	C
C202	IndI	0.024	0	0.008	0.032	66	65.3333	0.666667	AACGCGAAAAGTCGG	C
C203	IndI	0	0	0	0	87	27.6667	59.3333	A	C
W001	IndI	0	0	0	0	89	47.6667	41.3333	A	C
W002	TrJ	0	0.0288462	0.00961539	0.0384615	96	90	6	A	C
W003	TrJ	0.0106383	0.0106383	0	0.0212766	92	65.3333	26.6667	A	C
W004	TrJ	0	0	0	0	91	40.6667	50.3333	A	C
W006	TrJ	NA	NA	NA	NA	77	65	12	A	C
W007	TrJ	0.0210526	0.0315789	0.0210526	0.0736842	88	59	29	A	C
W008	TrJ	0.0333333	0	0	0.0333333	90	62	28	A	C
W009	IndI	0	0.0333333	0.0333333	0.0666667	86	64.6667	21.3333	A	C
W010	TeJ	0	0.0612245	0.0204082	0.0816327	88	81.3333	6.66667	A	C
W011	TeJ	0.0555556	0	0	0.0555556	71	50.6667	20.3333	A	C
W012	TeJ	NA	NA	NA	NA	85	82	3	A	C
W013	TeJ	NA	NA	NA	NA	87	86	1	A	C
W015	Aus	0.031746	0.0634921	0	0.0952381	93	74	19	AACGCGAAAAGTCGG	N
W018	TeJ	NA	NA	NA	NA	68	42.6667	25.3333	A	C
W019	TrJ	0	0	0	0	49	34	15	A	C
W020	Aus	0	0	0.0285714	0.0285714	86	73.3333	12.6667	AACGCGAAAAGTCGG	A
W021	TrJ	NA	NA	NA	NA	77	43.3333	33.6667	A	C
W023	IndII	0	0	0.0246914	0.0246914	90	79	11	A	C
W024	TrJ	0	0	0.0142857	0.0142857	90	53.3333	36.6667	A	C
W026	IndI	0	0	0	0	80	59	21	A	C
W027	TeJ	NA	NA	NA	NA	85	57	28	A	C
W028	Aus	0	0.0289855	0.0289855	0.057971	95	86	9	AACGCGAAAAGTCGG	A
W031	IndI	0	0.0465116	0.0697674	0.116279	89	80.6667	8.33333	A	C
W032	IndI	0	0	0	0	96	70.6667	25.3333	A	C
W033	IndI	0	0.027027	0	0.027027	95	94.3333	0.666667	A	C
W034	Aus	NA	NA	NA	NA	90	78	12	AACGCGAAAAGTCGG	A
W035	IndI	0	0.0103093	0.0309278	0.0412371	99	74	25	A	C
W036	IndI	0	0	0	0	95	71	24	A	C
W038	TeJ	NA	NA	NA	NA	91	62	29	A	C
W039	IndI	0.00735294	0	0.0147059	0.0220588	82	62	20	A	C
W042	NA	0	0.0425532	0	0.0425532	93	86.6667	6.33333	A	C
W044	IndII	0	0.0103093	0	0.0103093	95	68	27	A	C
W045	TeJ	NA	NA	NA	NA	93	53	40	A	C
W046	IndII	0.030303	0.0151515	0.030303	0.0757576	97	75.6667	21.3333	A	C
W047	TeJ	NA	NA	NA	NA	85	57	28	A	C
W048	Aus	NA	NA	NA	NA	90	53.6667	36.3333	A	C
W049	Aus	NA	NA	NA	NA	88	81.6667	6.33333	AACGCGAAAAGTCGG	A
W050	NA	NA	NA	NA	NA	93	69	24	A	C
W051	IndII	0	0.0142857	0.0285714	0.0428571	78	50	28	A	C
W054	IndI	0	0	0	0	79	51	28	A	C
W055	NA	0	0	0.0243902	0.0243902	98	69.3333	28.6667	A	C
W057	TrJ	0	0	0	0	99	73	26	A	C
W061	TeJ	NA	NA	NA	NA	43	6	37	A	C
W062	TrJ	0	0	0	0	92	58.3333	33.6667	A	C
W064	TeJ	NA	NA	NA	NA	93	72.3333	20.6667	A	C
W065	TrJ	0.0078125	0	0.0078125	0.015625	87	55.3333	31.6667	A	C
W067	TrJ	0.015873	0	0	0.015873	98	71.6667	26.3333	A	C
W068	TeJ	NA	NA	NA	NA	86	76.3333	9.66667	A	C
W069	Aus	NA	NA	NA	NA	87	49	38	A	C
W070	IndII	0	0	0	0	95	70.6667	24.3333	A	C
W071	IndI	NA	NA	NA	NA	88	49	39	A	C
W072	Aus	NA	NA	NA	NA	95	79	16	AACGCGAAAAGTCGG	A
W073	IndII	0	0	0.0555556	0.0555556	95	88	7	A	C
W074	IndI	0	0.0645161	0.0322581	0.0967742	94	89.6667	4.33333	A	C
W075	NA	NA	NA	NA	NA	94	66.6667	27.3333	A	C
W076	Aus	NA	NA	NA	NA	91	85	6	AACGCGAAAAGTCGG	N
W077	TrJ	NA	NA	NA	NA	76	50	26	A	C
W078	IndII	0	0.0470588	0.0117647	0.0588235	90	65	25	A	C
W079	NA	0	0	0	0	95	64.6667	30.3333	A	C
W080	IndI	0.0208333	0	0	0.0208333	91	77.6667	13.3333	A	C
W082	TeJ	0	0	0.0638298	0.0638298	44	16	28	A	C
W083	IndII	0	0	0.0149254	0.0149254	87	67	20	A	C
W085	IndII	0.0131579	0.0131579	0	0.0263158	92	80.6667	11.3333	A	C
W086	IndII	0	0	0	0	88	61	27	A	C
W089	NA	0.008	0.016	0	0.024	93	93	0	AACGCGAAAAGTCGG	C
W090	Aus	0	0.00746269	0	0.00746269	96	92.3333	3.66667	AACGCGAAAAGTCGG	C
W091	Aus	NA	NA	NA	NA	86	85.6667	0.333333	AACGCGAAAAGTCGG	C
W092	Aus	0.0606061	0.030303	0	0.0909091	95	88	7	AACGCGAAAAGTCGG	C
W093	NA	0.00892857	0	0.0178571	0.0267857	95	88.3333	6.66667	AACGCGAAAAGTCGG	C
W094	Aus	NA	NA	NA	NA	90	89.3333	0.666667	AACGCGAAAAGTCGG	C
W097	NA	NA	NA	NA	NA	94	89.6667	4.33333	AACGCGAAAAGTCGG	C
W098	Aus	0.00813008	0	0.0162602	0.0243902	90	88	2	AACGCGAAAAGTCGG	C
W099	Aus	0.0559441	0	0.013986	0.0699301	96	89.6667	6.33333	AACGCGAAAAGTCGG	C
W100	Aus	0.0194175	0	0	0.0194175	90	72	18	AACGCGAAAAGTCGG	C
W101	IndI	0	0	0	0	92	89.6667	2.33333	AACGCGAAAAGTCGG	C
W102	TrJ	0	0	0.00833333	0.00833333	87	82	5	N	C
W103	Aus	NA	NA	NA	NA	84	84	0	AACGCGAAAAGTCGG	C
W104	Aus	0	0	0	0	95	92	3	AACGCGAAAAGTCGG	C
W105	Aus	0.046875	0.015625	0	0.0625	93	93	0	AACGCGAAAAGTCGG	N
W106	Aus	NA	NA	NA	NA	93	90	3	AACGCGAAAAGTCGG	C
W107	Aus	0	0.291667	0.0208333	0.3125	92	86.3333	5.66667	AACGCGAAAAGTCGG	C
W110	TrJ	0	0	0.0106383	0.0106383	85	57	28	A	C
W111	IndI	0	0	0.102564	0.102564	85	58	27	A	C
W114	IndI	0	0	0	0	92	68.3333	23.6667	A	C
W115	Aus	0	0.170732	0	0.170732	69	69	0	AACGCGAAAAGTCGG	C
W117	TeJ	NA	NA	NA	NA	85	74	11	A	C
W118	TrJ	0.0350877	0.0175439	0	0.0526316	99	73	26	A	C
W119	TrJ	0	0.128205	0	0.128205	84	70.3333	13.6667	A	C
W121	Aus	NA	NA	NA	NA	92	79.3333	12.6667	AACGCGAAAAGTCGG	A
W122	TeJ	0	0.1	0	0.1	82	53	29	A	C
W123	TrJ	0	0	0	0	77	38.6667	38.3333	A	C
W124	IndI	0	0	0.0434783	0.0434783	97	89	8	A	C
W125	TeJ	0.00847458	0	0	0.00847458	93	44.6667	48.3333	A	C
W126	IndI	0	0	0.0112994	0.0112994	94	61.3333	32.6667	A	C
W127	TrJ	0	0.00840336	0.0420168	0.0504202	83	37	46	A	C
W128	TrJ	0.0105263	0	0.0421053	0.0526316	79	29.3333	49.6667	A	C
W130	TeJ	NA	NA	NA	NA	78	73	5	A	C
W131	Aus	0	0.0136986	0	0.0136986	77	61	16	AACGCGAAAAGTCGG	N
W132	IndI	0	0	0	0	96	88.8889	7.11111	A	C
W134	Aus	0.0151515	0.0151515	0	0.030303	95	65.3333	29.6667	AACGCGAAAAGTCGG	A
W135	NA	0.0117647	0	0	0.0117647	82	59.6667	22.3333	A	C
W136	NA	0	0	0.0243902	0.0243902	84	74.3333	9.66667	AACGCGAAAAGTCGG	A
W138	IndI	0.0151515	0	0	0.0151515	97	88.6667	8.33333	A	C
W139	TeJ	0	0	0.0263158	0.0263158	85	63.6667	21.3333	A	C
W142	Aus	0	0.145455	0	0.145455	93	77.3333	15.6667	AACGCGAAAAGTCGG	C
W145	IndI	0	0	0	0	93	87.3333	5.66667	A	C
W146	IndI	0	0	0	0	82	52.6667	29.3333	A	C
W147	IndII	0	0	0	0	85	31.6667	53.3333	A	C
W148	IndI	0	0	0	0	90	64	26	A	C
W149	IndII	0	0	0.0102041	0.0102041	92	73.3333	18.6667	A	C
W150	IndII	0.0240964	0	0.0240964	0.0481928	93	48	45	A	C
W151	IndII	0.0322581	0	0	0.0322581	93	59.6667	33.3333	A	C
W152	IndII	0	0	0.00819672	0.00819672	97	0.5	96.5	A	C
W153	IndII	0.0116279	0	0	0.0116279	88	11.3333	76.6667	A	C
W154	IndII	0	0	0	0	85	0	85	A	C
W155	IndI	0.025641	0	0	0.025641	87	18.3333	68.6667	A	C
W156	IndI	0	0	0	0	75	45.6667	29.3333	A	C
W157	IndI	0.00636943	0	0	0.00636943	79	7.33333	71.6667	A	C
W159	IndII	0.0215054	0	0	0.0215054	95	1	94	A	C
W161	IndII	0	0	0.111111	0.111111	76	36.3333	39.6667	A	C
W162	TeJ	0.0263158	0	0	0.0263158	73	40.6667	32.3333	A	C
W163	IndII	0	0	0.028169	0.028169	81	54.3333	26.6667	A	C
W164	IndI	0.00793651	0	0	0.00793651	84	63	21	A	C
W165	IndII	0	0	0.0208333	0.0208333	91	61.3333	29.6667	A	C
W166	IndI	0	0	0	0	83	59	24	A	C
W167	IndI	0	0	0	0	95	54.6667	40.3333	A	C
W168	IndII	0	0.0178571	0.0178571	0.0357143	61	23.6667	37.3333	A	C
W169	IndII	0	0	0.0465116	0.0465116	76	30.3333	45.6667	A	C
W170	IndII	NA	NA	NA	NA	97	55.3333	41.6667	A	C
W171	IndII	0.012987	0.012987	0	0.025974	76	75.6667	0.333333	AACGCGAAAAGTCGG	C
W172	IndII	0.0120482	0	0	0.0120482	88	60.3333	27.6667	A	C
W173	TrJ	0	0	0	0	60	38.3333	21.6667	A	C
W174	IndII	NA	NA	NA	NA	49	43.3333	5.66667	A	C
W175	NA	0.028169	0.028169	0	0.056338	69	40.3333	28.6667	A	C
W176	IndII	0	0	0.134615	0.134615	84	32	52	A	C
W177	IndII	0	0	0.0806452	0.0806452	83	29.3333	53.6667	A	C
W178	IndII	0	0.0307692	0	0.0307692	88	57.3333	30.6667	A	C
W179	IndII	0.0135135	0	0.0135135	0.027027	87	66	21	A	C
W180	IndII	0.0363636	0.0363636	0	0.0727273	95	71.3333	23.6667	A	C
W181	IndII	0	0.0227273	0	0.0227273	92	69.6667	22.3333	A	C
W182	IndII	0	0	0.102941	0.102941	95	72.6667	22.3333	A	C
W183	IndII	0.0294118	0	0.0882353	0.117647	88	10.6667	77.3333	A	C
W184	IndII	0.0169492	0.0847458	0	0.101695	84	27.6667	56.3333	A	C
W185	IndII	0	0.0444444	0.0444444	0.0888889	95	55.6667	39.3333	A	C
W186	IndII	0	0	0.025	0.025	88	52	36	A	C
W187	IndII	0	0	0.0181818	0.0181818	88	86.6667	1.33333	A	C
W188	IndII	0	0	0	0	90	67	23	A	C
W189	IndII	0	0	0	0	95	82.6667	12.3333	A	C
W190	TeJ	0	0.106383	0	0.106383	87	35.3333	51.6667	A	C
W191	IndII	0	0	0.0178571	0.0178571	92	25.3333	66.6667	A	C
W192	IndII	0	0	0	0	83	32	51	A	C
W194	IndII	0.0123457	0	0	0.0123457	92	54.6667	37.3333	A	C
W195	IndII	0	0.0142857	0	0.0142857	73	38.6667	34.3333	A	C
W197	IndII	0	0	0	0	85	46.3333	38.6667	A	C
W198	IndI	0	0	0	0	89	65.3333	23.6667	A	C
W200	IndII	0.025974	0	0	0.025974	90	42	48	A	C
W201	IndII	0.010989	0	0	0.010989	99	71.6667	27.3333	A	C
W203	IndI	0.0135135	0	0.0540541	0.0675676	69	48.6667	20.3333	A	C
W204	IndI	0.0172414	0	0.00862069	0.0258621	97	72.6667	24.3333	A	C
W205	IndI	0	0	0	0	57	55	2	A	C
W206	IndII	0	0.0136986	0.0136986	0.0273973	99	98.3333	0.666667	A	C
W209	TeJ	NA	NA	NA	NA	59	35	24	A	C
W210	IndI	0	0.00847458	0	0.00847458	98	94	4	A	C
W211	IndII	0	0	0.113924	0.113924	93	68	25	A	C
W212	IndI	0	0	0.0111111	0.0111111	91	86.3333	4.66667	A	C
W213	IndII	0	0.0298507	0.0597015	0.0895522	78	72.6667	5.33333	A	C
W214	Aus	0.0123457	0.0246914	0	0.037037	78	75.6667	2.33333	AACGCGAAAAGTCGG	A
W215	Aus	NA	NA	NA	NA	87	73.6667	13.3333	AACGCGAAAAGTCGG	A
W216	IndII	0	0.0576923	0	0.0576923	86	63.3333	22.6667	A	C
W217	IndII	0	0	0	0	95	60.6667	34.3333	A	C
W218	IndII	0	0	0	0	88	61	27	A	C
W219	TrJ	0	0.0363636	0	0.0363636	75	52.3333	22.6667	A	C
W220	TrJ	NA	NA	NA	NA	60	58.3333	1.66667	A	C
W221	IndII	0	0	0	0	88	60.6667	27.3333	A	C
W222	IndII	0	0	0	0	88	52.6667	35.3333	A	C
W223	IndII	0	0	0	0	93	64	29	A	C
W224	IndII	0.0204082	0.0612245	0	0.0816327	84	69	15	A	C
W225	TrJ	0.0434783	0	0.0144928	0.057971	92	62.3333	29.6667	A	C
W226	TeJ	NA	NA	NA	NA	42	39.6667	2.33333	A	C
W227	IndII	0	0	0.037037	0.037037	88	64.3333	23.6667	A	C
W228	IndII	0	0	0.0294118	0.0294118	97	63.6667	33.3333	A	C
W229	IndII	0	0.0405405	0	0.0405405	93	85.6667	7.33333	A	C
W230	IndII	0	0	0	0	90	68	22	A	C
W231	IndII	0	0.0172414	0.0689655	0.0862069	90	89.3333	0.666667	A	C
W232	TeJ	0	0.0338983	0.0169492	0.0508475	88	56.6667	31.3333	A	C
W233	IndII	0.0540541	0.0540541	0	0.108108	93	81.6667	11.3333	A	C
W234	IndII	0.0405405	0	0	0.0405405	90	84	6	A	C
W235	IndI	0.0246914	0	0.0123457	0.037037	97	92.3333	4.66667	AACGCGAAAAGTCGG	C
W236	IndII	0	0	0	0	94	67.6667	26.3333	A	C
W237	IndII	0.0232558	0	0.0697674	0.0930233	95	59.3333	35.6667	A	C
W238	IndII	0	0.0416667	0	0.0416667	87	60	27	A	C
W239	IndII	NA	NA	NA	NA	90	64.6667	25.3333	A	C
W240	IndI	0.0153846	0	0	0.0153846	97	73.6667	23.3333	A	C
W241	IndII	0	0	0.0810811	0.0810811	88	61.3333	26.6667	A	C
W242	IndII	0	0	0.027027	0.027027	88	82.6667	5.33333	A	C
W243	IndII	0	0	0	0	98	90.6667	7.33333	A	C
W245	IndII	0.0192308	0.0192308	0.0192308	0.0576923	85	49.6667	35.3333	A	C
W246	IndI	NA	NA	NA	NA	92	92	0	AACGCGAAAAGTCGG	C
W247	IndI	NA	NA	NA	NA	97	64	33	A	C
W248	IndI	0	0	0	0	92	67.3333	24.6667	A	C
W249	TeJ	0	0	0	0	80	51	29	A	C
W250	TeJ	0	0.104167	0	0.104167	22	20.3333	1.66667	A	C
W251	TrJ	0	0	0.0434783	0.0434783	87	82.3333	4.66667	A	C
W252	TrJ	0	0	0	0	79	58.6667	20.3333	A	C
W253	TrJ	0	0	0	0	86	56	30	A	C
W255	TrJ	NA	NA	NA	NA	92	62	30	A	C
W256	TrJ	0.0333333	0	0	0.0333333	93	59.6667	33.3333	A	C
W257	TrJ	0	0	0.0253165	0.0253165	76	46.3333	29.6667	A	C
W258	TrJ	NA	NA	NA	NA	85	77.6667	7.33333	A	C
W259	IndII	0	0	0	0	75	70	5	A	C
W260	TrJ	0.0188679	0	0	0.0188679	95	76.3333	18.6667	A	C
W261	TrJ	0	0.0135135	0	0.0135135	85	49.3333	35.6667	A	C
W263	IndII	0	0	0.0120482	0.0120482	78	56	22	A	C
W264	IndI	0	0	0	0	89	68.6667	20.3333	A	C
W265	IndII	0	0.0111111	0.0333333	0.0444444	99	91.3333	7.66667	A	C
W266	IndII	0	0.0506329	0	0.0506329	84	45	39	A	C
W267	IndII	0	0	0	0	99	93.6667	5.33333	A	C
W268	IndI	0	0	0	0	89	88.3803	0.619718	A	C
W269	IndII	0	0.0857143	0.0428571	0.128571	88	53.3333	34.6667	A	C
W270	IndI	0.010101	0	0.020202	0.030303	95	82.3333	12.6667	A	C
W271	IndI	0	0	0.0258621	0.0258621	86	75	11	A	C
W272	IndI	NA	NA	NA	NA	95	73.3333	21.6667	A	C
W274	IndI	0	0.00934579	0.00934579	0.0186916	91	87	4	A	C
W275	TrJ	NA	NA	NA	NA	86	84	2	AACGCGAAAAGTCGG	C
W276	NA	0.0555556	0.0185185	0	0.0740741	95	91	4	AACGCGAAAAGTCGG	C
W278	Aus	NA	NA	NA	NA	88	78.3333	9.66667	AACGCGAAAAGTCGG	C
W279	Aus	0	0.228571	0	0.228571	90	85	5	AACGCGAAAAGTCGG	C
W280	Aus	NA	NA	NA	NA	90	78	12	AACGCGAAAAGTCGG	C
W283	TeJ	NA	NA	NA	NA	92	44.6667	47.3333	A	C
W284	TrJ	0.0337079	0.011236	0	0.0449438	79	52.1774	26.8226	A	C
W287	Aus	0.0307692	0.0153846	0	0.0461538	94	74.3333	19.6667	AACGCGAAAAGTCGG	C
W289	IndII	0	0.0120482	0.0120482	0.0240964	91	68	23	A	C
W291	IndII	0.0147059	0	0.0147059	0.0294118	88	62.6667	25.3333	A	C
W292	Aus	0	0	0.0147059	0.0147059	92	89	3	AACGCGAAAAGTCGG	C
W293	IndII	NA	NA	NA	NA	96	68.3333	27.6667	A	C
W295	IndII	0.00892857	0	0	0.00892857	96	89.6667	6.33333	A	C
W296	Aus	0.0298507	0	0	0.0298507	88	56.6667	31.3333	A	C
W298	IndII	0	0	0.0454545	0.0454545	78	50.3333	27.6667	A	C
W299	IndI	0	0	0.0186916	0.0186916	94	69	25	A	C
W300	TrJ	0	0	0	0	86	66	20	A	C
W301	IndII	0	0.0138889	0.0277778	0.0416667	91	65	26	A	C
W302	TrJ	0.027027	0	0.027027	0.0540541	95	78	17	A	C
W303	TrJ	0.0175439	0.0175439	0	0.0350877	90	48.6667	41.3333	A	C
W304	TrJ	0.0149254	0.0149254	0	0.0298507	67	46.6667	20.3333	A	C
W307	IndII	0	0.012987	0.012987	0.025974	93	52	41	A	C
W309	IndII	0	0	0	0	94	61.6667	32.3333	A	C
W311	IndII	0	0	0	0	90	63	27	A	C
W312	IndII	0	0	0.0128205	0.0128205	92	54.3333	37.6667	A	C
W313	IndII	0	0	0	0	93	64.3333	28.6667	A	C
W314	IndII	0.0327869	0	0.0163934	0.0491803	94	54	40	A	C
W315	IndII	0	0	0.00869565	0.00869565	90	68.6667	21.3333	A	C
W316	IndII	NA	NA	NA	NA	92	66.3333	25.6667	A	C
W317	IndII	0	0	0	0	92	64.3333	27.6667	A	C
W318	IndI	0	0	0.00847458	0.00847458	90	87.6667	2.33333	A	C
W320	IndI	NA	NA	NA	NA	86	64.6667	21.3333	A	C
W321	IndI	0	0.0560748	0	0.0560748	81	76	5	AACGCGAAAAGTCGG	C
W322	IndI	0	0	0.00900901	0.00900901	89	64	25	A	C
W329	TrJ	NA	NA	NA	NA	75	35.4945	39.5055	A	C
W330	Aus	0.0416667	0	0	0.0416667	90	89.3333	0.666667	AACGCGAAAAGTCGG	C

## Sheet: Table S3
Table S3. SNPs and candidate genes significantly associated with mutation efficiency traits.
Chr, Chromosome; Pos, position; Ref, reference allele; Alt, alternative allele; Dist, distance between the candidate gene and the lead SNP. The listed candidate genes are the most plausible biological candidates within each locus or the nearest annotated genes to the lead SNP.
Trait	Chr	Pos	Ref	Alt	P-value	Dist	Candidate gene	Description
NSR	1	9559651	T	C	2.31e-09	8	LOC_Os01g16810	MYB family transcription factor, putative
NSR	2	30642047	A	T	9.46e-10	7	LOC_Os02g50174	Caleosin related protein, putative
NSR	3	36006202	G	A	1.17e-09	-15	LOC_Os03g63750	HSF-type DNA-binding domain containing protein
NSR	4	35344177	A	T	2.22e-08	-13	LOC_Os04g59430	Auxin response factor, putative
NSR	6	27732310	A	G	2e-09	6	LOC_Os06g45840	MYB transcription factor, putative
NSR	7	3619883	C	T	1.96e-08	5	LOC_Os07g07300	Expressed protein
NSR	9	9840180	G	T	1.94e-11	-14	LOC_Os09g16090	UDP-glucoronosyl/UDP-glucosyl transferase, putative
NSR	11	3265011	A	G	3.04e-11	14	LOC_Os11g06720	Abscisic stress-ripening, putative
SRAE	5	1090865	T	C	1.11e-07	-6	LOC_Os05g02940	Calcium-transporting ATPase 2, endoplasmic reticulum-type putative
SRD	7	6089408	T	C	3.21e-13	-23	LOC_Os07g11020	Rc - bHLH transcription factor regulating proanthocyanidin production in seeds

## Sheet: Table S4
Table S4. Primers were used in this study.
Primer name	Sequence (5'–3')	Purpose
RcF	GCATCCTGATGATTGTTCCCA	Genotyping
RcR	TCTTTCAGCACATGGTTGGC
gRT1:	CAGTAGTCACTGCAGTTACAgttttagagctagaaat	CRISPR/Cas9
OsU6aT1:	TGTAACTGCAGTGACTACTGCggcagccaagccagca
gRT2:	AAACACCTGAATCAAGGGGgttttagagctagaaat
OsU6aT2:	CCCCTTGATTCAGGTGTTTCaacacaagcggcagc
Rc-koseq1F	GGCATTTTCTCTGCGAGGAG	Sequencing
Rc-koseq1R	ACCCTAGATTCATGCTGCCA
